# Supplementary material for: Aberrant Resting-State Functional Connectivity Associated With Callous-Unemotional Traits From Late Childhood Through Late Adolescence
Source: Biol Psychiatry Glob Open Sci. 2026 May 12;6(5):100756. doi: 10.1016/j.bpsgos.2026.100756 (PMC13321020; doi:10.1016/j.bpsgos.2026.100756)
Supplement: Key Resources Table [file mmc2.xlsx]

## Sheet: Key Resources
Resource Type	Source or Reference	Identifiers	Source	Additional Information
Deposited Data; Public Database	ABCD Study	RRID:SCR_021894	https://abcdstudy.org/scientists/data-sharing/	Release 6.1; N=11,868 youth ages 9-18; Data Use Certification required
Software; Algorithm	R Statistical Software	RRID:SCR_001905	https://www.r-project.org/	Version 4.5.2
Software; Algorithm	lme4 package	RRID:SCR_015654	https://cran.r-project.org/package=lme4	Mixed-effects models for nested data structure (participant/family/site)
Software; Algorithm	FreeSurfer	RRID:SCR_001847	https://surfer.nmr.mgh.harvard.edu/	Version used in ABCD Study structural MRI processing
Other	Child Behavior Checklist (CBCL)	https://doi.apa.org/doi/10.1037/t47452-000	Achenbach & Rescorla, 2001	DSM-5-oriented subscales for ADHD, Anxiety, Conduct Disorder, Aggressive Behavior
Other	Strengths and Difficulties Questionnaire (SDQ)	N/A	Goodman, 1997	Prosocial behavior subscale used for CU traits composite
Other	Kiddie Schedule for Affective Disorders and Schizophrenia (KSADS)	N/A	Kobak & Kaufman, 2015	Baseline lifetime childhood-onset CD diagnosis
Other	Pubertal Development Scale	N/A	Petersen et al., 1988	Approximated Tanner stages combined with menstrual history
Software; Algorithm	Gordon Parcellation	Gordon et al., 2016	Cerebral Cortex, 26(1):288-303	333 cortical parcels organized into functional networks (DMN, SN, FPN)
Software; Algorithm	Desikan-Killiany Atlas	RRID:SCR_021741	NeuroImage, 31(3):968-980	Atlas for cortical surface area calculation
Software; Algorithm	ABCD rsfMRI Processing Pipeline	Hagler et al., 2019	NeuroImage, 202:116091	State-of-the-art preprocessing including artifact correction and surface-based analysis
Other	CU Traits Measure	Hawes et al., 2020	Psychological Medicine, 50(3):456-464	4-item parent-report composite (1 CBCL + 3 SDQ items)
Other	Gordon Network Correlations	Casey et al., 2018	Developmental Cognitive Neuroscience, 32:43-54	Within- and between-network connectivity for DMN, SN, FPN
